# Supplementary material for: Reciprocal Serum Phosphatidylcholine Signatures Are Related to Intestinal Inflammation in Inflammatory Bowel Disease and Liver Fibrosis in Primary Sclerosing Cholangitis—An Exploratory Study
Source: Biomedicines. 2026 Jun 30;14(7):1485. doi: 10.3390/biomedicines14071485 (PMC13404610; doi:10.3390/biomedicines14071485)
Supplement: Supplementary file 1 [file biomedicines-14-01485-s001.zip]

Archive with 1 entries (1 files):
- biomedicines-4304650-supplementary.pdf
